# Supplementary material for: Genome-Wide Identification, Characterization, and Expression Profiling of Glutathione S-Transferase (GST) Family in Pumpkin Reveals Likely Role in Cold-Stress Tolerance
Source: Genes (Basel). 2018 Feb 10;9(2):84. doi: 10.3390/genes9020084 (PMC5852580; doi:10.3390/genes9020084)
Supplement: Supplementary file 1 [file genes-09-00084-s001.zip]

Archive with 3 entries (3 files):
- Supplementary materials/~$Supplementary Figures.pptx
- Supplementary materials/Supplementary Figures.pptx
- Supplementary materials/Supplementary Tables.doc
